# Supplementary material for: SARS-CoV-2 Nsp5 Activates NF-κB Pathway by Upregulating SUMOylation of MAVS
Source: Front Immunol. 2021 Nov 10;12:750969. doi: 10.3389/fimmu.2021.750969 (PMC8631293; doi:10.3389/fimmu.2021.750969)
Supplement: Supplementary file 1 [file DataSheet_1.zip]

Archive with 2 entries (2 files):
- Full scans of the WB and original microscopy images.pptx
- Raw data of Ct and luc value.xlsx
