# Supplementary material for: SARS-CoV-2 Nsp5 Activates NF-κB Pathway by Upregulating SUMOylation of MAVS
Source: Front Immunol. 2021 Nov 10;12:750969. doi: 10.3389/fimmu.2021.750969 (PMC8631293; doi:10.3389/fimmu.2021.750969)
Supplement: Supplementary file 1 [file DataSheet_1.zip › Raw data of Ct and luc value.xlsx]

## Sheet: Fig 1A
Ct value in Fig 1A
	Ctrl	2 ug	1 ug	0.5 ug
Ct value of IL-1β	22.43	19.12	20.07	21.24
	21.61	19.57	20.13	21.59
	21.99	19.24	19.96	21.84
Ct value of IL-6	23.7272	20.9648	22.5199	22.3683
	23.1772	21.0748	22.9099	22.3383
	22.9572	21.0548	22.4199	22.4283
Ct value of TNF-α	27.055	25.8995	26.7046	27.1343
	27.3303	25.8095	26.9446	27.1478
	27.4372	25.9795	26.8246	26.8736
Ct value of GAPDH	18.4895	18.0353	18.7183	18.0127
	18.7467	18.066	18.71	18.9589
	18.6712	18.0233	18.7816	18.1293

## Sheet: Fig 1C
Ct value in Fig 1C
	Ctrl	2 ug	1 ug	0.5 ug
Ct value of IL-1β	22.8487	23.1754	21.9387	24.6887
	23.3387	22.7554	22.2087	24.6187
	23.4087	22.5554	22.1587	24.6387
Ct value of IL-6	21.6956	22.1056	21.2723	23.2489
	21.7956	22.0956	21.1223	23.2427
	22.0856	22.1656	21.5123	23.2408
Ct value of IL-2	17.55	17.36	16.84	18.35
	17.42	17.05	16.88	18.5
	17.7	17.03	16.93	18.51
Ct value of GAPDH	16.84	17.9	16.97	18.25
	16.86	17.64	16.71	18.26
	16.92	17.76	16.71	18.25

## Sheet: Fig 1E
ELISA value in Fig 1E
	Ctrl	2 ug	1 ug	0.5 ug
IL-1β	2.23077	15.2308	5.30769	2.23077
	1.84615	13.8461	5.30769	4.15385
	1.46154	16.8462	4.53846	4.92308
	Ctrl	2 ug	1 ug	0.5 ug
IL-6	160.556	489.444	369.444	242.778
	111.667	585	420.556	207.222
	138.333	598.333	345	218.333

## Sheet: Fig 1F
Ct value in Fig 1F
	Ctrl	Flag-Nsp5
Ct value of IL-1β	25.11	23.71
	24.64	23.68
	24.76	23.59
Ct value of IL-6	26.03	25.16
	25.56	25.13
	25.68	25.06
Ct value of GAPDH	18.64	19.25
	18.96	19.18
	18.83	19.07

## Sheet: Fig 1G
ELISA value in Fig 1G
	Ctrl	Flag-Nsp5
IL-1β	177.889	302.333
	156.778	287.889
	155.667	303.444
	Ctrl	Flag-Nsp5
IL-6	378.333	542.778
	357.222	538.333
	340.556	567.222

## Sheet: Fig 2A
Luc value in Fig 2A
		Ctrl				Flag-Nsp5
Luc of NF-kB	R1	2225	2005	2236		309761	304272	365467
	R2	313380	212568	286667		7887538	10492557	7847750
	R1/R2	0.0094	0.0071	0.00825		0.0393	0.029	0.0466
Luc of AP-1	R1	3075	3817	5357		2803	3962	3706
	R2	69710	83715	136130		1048944	614919	1402409
	R1/R2	0.0441	0.0456	0.0394		0.027	0.064	0.026

## Sheet: Fig 2E
Ct value in Fig 2E
	Ctrl	Flag-Nsp5	Flag-Nsp+5uM	Flag-Nsp5+10uM
Ct value of IL-1β	22.3581	20.881	20.2836	21.2419
	21.2281	20.631	20.3236	21.2919
	21.8181	21.001	20.0936	21.3119
Ct value of IL-6	23.9978	23.5007	22.666	23.2157
	23.8578	23.5471	22.7672	23.5078
	24.0178	23.4469	22.7597	23.3838
Ct value of GAPDH	15.4073	17.3401	14.3794	16.551
	17.2678	16.5047	16.8331	15.1807
	15.1128	17.5518	15.8419	15.9624

## Sheet: Fig 3D
Ct value in Fig 3D
	shNC	sh1	sh2
Ct value of MAVS	20.4321	22.4442	23.8287
	20.6193	22.2621	23.8051
	20.7007	22.2529	23.7723
Ct value of GAPDH	14.2197	14.4499	16.3298
	14.2191	14.4625	15.951
	14.2532	14.6021	15.8168

## Sheet: Fig 3F
Ct value in Fig 3F
	Ctrl	Flag-Nsp5	Flag-Nsp5+sh#1	Flag-Nsp5+sh#2
Ct value of IL-1β	28.1397	27.2623	26.8892	26.271
	28.1497	27.3923	27.0692	25.721
	27.5897	27.4323	26.5892	26.281
Ct value of IL-6	25.0192	24.492	24.2157	23.6751
	25.4932	24.5555	24.4452	23.5221
	25.3071	24.6967	24.2808	24.1345
Ct value of GAPDH	16.9315	17.998	16.3507	15.9434
	17.0846	17.9091	16.4193	15.9356
	16.9708	17.8776	16.4153	15.9018

## Sheet: Fig 4E
Ct value in Fig 4E
	Ctrl	Flag-Nsp5	Glinkgolic acid	Flag-Nsp5+Glinkgolic acid
Ct value of IL-1β	27.5399	25.9961	27.1468	26.3904
	27.8643	25.4661	27.3685	27.4561
	27.9583	25.5261	26.9094	26.6361
Ct value of IL-6	23.5551	21.4787	23.4294	22.6113
	23.8645	21.8133	23.2994	22.4769
	23.9379	22.0404	23.1241	22.8283
Ct value of GAPDH	15.53	15.56	15.63	15.57
	15.64	15.61	15.57	15.65
	15.69	15.62	15.65	15.61
